# Supplementary material for: Near-Infrared Spectroscopy with Supervised Machine Learning as a Screening Tool for Neutropenia
Source: J Pers Med. 2023 Dec 21;14(1):9. doi: 10.3390/jpm14010009 (PMC10817549; doi:10.3390/jpm14010009)
Supplement: Supplementary file 1 [file jpm-14-00009-s001.zip]

Archive with 1 entries (1 files):
- jpm-2714244-supplementary.pdf
